# Supplementary material for: Retinal Oximetry in a Healthy Japanese Population
Source: PLoS One. 2016 Jul 19;11(7):e0159650. doi: 10.1371/journal.pone.0159650 (PMC4951009; doi:10.1371/journal.pone.0159650)
Supplement: S1 File — This file shows minimal dataset of this study, formatted of Excel database. (XLSX) [file pone.0159650.s001.xlsx]

## Sheet: n=252 All population
n	Sex	Yr	LR	Av	Nv	Tv	Iv	Sv	Aa	Na	Ta	Ia	Sa	NSv	NIv	TIv	TSv	NSa	NIa	TIa	TSa
1	m	47	R	56.1243	58.3999	54.1981	59.2682	54.1583	94.2328	98.3077	89.6016	93.2966	94.6775	57.2317	59.5681	57.7454	50.6508	97.164	99.4514	87.2134	91.9898
2	m	78	L	55.5491	54.1705	54.8851	57.156	52.3351	105.376	99.3668	118.515	103.995	107.689	52.7967	55.5444	58.6309	51.1393	102.643	96.0905	113.955	123.074
3	m	79	L	31.3074	30.982	31.6901	22.9843	41.467	104.865	104.821	102.814	102.482	107.44	44.2039	17.7602	27.4459	35.9344	110.785	98.857	106.969	98.6584
4	f	80	L	56.2543	56.2867	54.3604	51.7331	59.4881	96.7131	97.426	96.8319	94.8308	98.8801	60.8402	51.7331	51.7331	56.9878	101.034	93.8178	96.9019	96.7619
5	m	65	R	57.3012	59.0416	54.9421	59.9075	54.0531	100.207	101.369	96.5023	101.009	98.9498	55.5784	62.5048	59.2015	50.6827	102.842	99.8958	102.224	90.7812
6	m	71	L	47.8551	50.5492	45.7649	45.3999	50.2483	97.1793	97.2102	96.1682	98.2386	95.9022	53.0705	48.0279	43.031	48.4988	91.2471	103.173	93.2583	99.078
7	f	61	L	55.5691	59.0955	54.0507	54.6633	57.1116	96.0617	101.236	91.2211	95.0588	96.8223	61.044	57.1469	52.1098	55.9915	101.311	101.162	90.5306	91.9117
8	f	65	L	52.8619	60.4341	44.8478	55.9653	46.4701	98.0061	98.1708	97.2132	102.519	92.9098	56.5237	64.3444	46.3727	43.3229	94.8284	101.513	103.735	90.691
9	f	84	R	52.7343	53.5589	48.6932	46.3511	58.6734	100.933	97.4638	104.276	97.6484	103.96	55.5203	51.5976	33.5893	63.7972	97.3721	97.5554	97.7606	110.792
10	f	77	L	43.7211	46.7614	36.7672	40.2005	47.2416	96.1866	98.5354	93.9048	94.5908	97.8242	42.3972	51.1256	23.2616	50.2729	102.221	94.8496	94.0344	93.7753
11	f	66	L	60.1599	61.6074	53.5094	60.0175	58.926	96.055	101.723	89.6176	93.1437	100.428	60.4132	62.8016	55.1044	51.9144	101.648	101.798	84.7442	94.4911
12	f	81	L	46.1013	51.2301	40.3209	42.5961	49.6612	96.6622	105.01	92.5819	95.1323	99.2754	56.3413	46.1189	36.6567	43.9851	108.602	101.419	89.1559	96.0079
13	m	75	R	53.2704	42.0162	61.1686	50.4271	54.8759	101.319	98.1598	104.434	102.439	99.8499	45.8711	38.1613	60.3389	61.9983	98.9852	97.3343	106.633	102.235
14	m	67	L	46.067	49.9583	42.9207	42.4297	51.2758	100.869	104.294	98.4755	94.4565	110.62	51.9963	47.9203	36.5936	49.2478	114.761	93.8264	94.9132	102.038
15	m	78	L	56.7408	64.4106	52.678	57.1189	56.2241	112.865	125.116	108.008	115.77	108.85	62.6694	66.1517	52.6025	52.7535	121.012	129.219	110.102	105.914
16	f	67	R	60.9083	56.3069	62.5846	64.9317	53.2447	107.036	110.73	102.591	109.041	104.705	51.2746	61.3392	67.9843	57.1849	105.033	116.428	100.853	104.33
17	m	49	L	48.6099	51.9147	44.8608	49.9593	46.6202	94.3574	96.8051	92.4171	91.6407	97.576	47.6594	56.17	44.8552	44.8665	96.155	97.4553	85.4702	99.364
18	f	23	R	51.2715	56.2603	45.6885	48.5037	53.318	89.5872	92.9916	87.6085	94.4108	86.0259	59.6291	52.8915	45.11	46.267	88.9691	97.0142	92.3042	82.9129
19	f	72	L	60.0329	59.6436	58.5675	60.4464	59.3657	94.8342	93.9783	93.2759	95.922	93.3721	50.0477	69.2395	52.528	64.6071	87.9001	100.056	91.2058	95.3461
20	m	63	R	51.2333	57.7372	51.0812	51.8574	50.1035	97.7872	95.8968	95.6512	89.1441	102.215	66.8599	48.6145	59.154	43.0084	99.6477	92.1459	86.1135	105.189
21	m	60	R	55.7739	55.2054	56.7461	57.9479	54.12	92.3827	93.7459	90.5175	91.4145	93.1477	52.1674	58.2435	57.186	56.3063	95.4218	92.07	90.6946	90.3405
22	m	61	R	34.7181	37.2621	32.8296	33.9614	35.3331	90.7574	92.9553	89.1379	91.6202	89.4492	38.6881	35.8362	33.2784	32.3807	89.1077	96.8029	88.2058	90.07
23	m	75	L	43.9847	44.4611	43.2	43.3538	44.7776	88.3363	92.0587	82.762	87.9026	88.6332	44.8012	44.121	41.6513	44.7486	92.504	91.6135	82.2999	83.2241
24	f	69	L	62.0685	62.2124	59.0449	61.3729	62.4687	102.113	106.033	99.6212	105.595	100.094	60.3998	64.025	53.7313	64.3586	105.536	106.53	104.298	94.9445
25	f	60	L	58.9132	59.5853	58.4132	58.2901	59.6683	94.1184	95.9672	92.5104	94.5081	93.6811	59.7109	59.4598	57.2021	59.6244	96.9317	95.0027	93.6281	91.3927
26	m	66	R	48.2927	52.3322	42.5636	46.366	50.0798	110.608	118.613	106.316	110.11	111	55.6281	49.0363	42.5873	42.5399	118.757	118.469	107.915	104.717
27	m	79	L	54.9853	59.3352	50.5843	57.068	53.0001	99.0785	105.326	91.7815	95.3409	102.763	60.5959	58.0746	55.9765	45.1922	115.963	94.6888	95.8518	87.7112
28	f	79	R	56.8096	58.4856	54.4758	52.4462	60.2577	98.0835	101.831	91.3677	105.922	89.445	63.3308	53.6404	51.8747	57.0768	93.1208	110.541	94.4498	88.2855
29	m	20	R	48.5623	49.7627	46.0709	44.6944	51.5706	89.6116	91.8036	86.0705	83.9878	95.8248	54.6714	44.8539	44.626	47.5157	99.0046	84.6025	83.2501	88.891
30	f	66	L	54.5384	55.3477	55.7859	59.5885	50.6578	92.6382	95.3556	90.8	93.6679	91.9473	53.8836	56.8119	64.4607	47.1112	92.5223	98.1889	90.1516	91.4485
31	f	58	R	58.1156	62.6893	52.039	55.5439	59.8457	108.38	114.685	101.865	110.498	106.887	66.2545	59.124	52.1522	51.9258	110.697	118.674	102.577	101.154
32	f	64	L	59.5209	68.1867	51.1999	58.4485	60.6808	94.7859	96.6989	91.1607	91.4456	97.825	67.004	69.3693	47.3895	55.0104	101.841	91.5571	91.2598	91.0616
33	m	47	L	50.2701	53.1926	47.1566	50.9177	49.0561	95.5769	98.5174	92.2297	94.7314	96.2656	49.0648	57.3203	45.265	49.0483	99.2038	97.8309	91.2789	93.1805
34	m	80	R	61.429	62.0381	62.8475	56.8388	67.2756	105.152	99.0755	110.069	103.535	106.929	65.677	58.3993	55.4554	70.2396	95.4325	102.719	104.82	115.318
35	f	67	L	49.3148	49.5782	48.6787	50.2649	48.1694	89.0406	91.9117	88.6046	86.2181	94.8873	47.9077	51.2486	49.0223	48.3351	96.5349	87.2885	84.3163	92.8929
36	f	72	L	60.554	70.0333	55.6303	58.3886	63.1474	108.169	110.88	102.398	103.792	110.923	66.7402	73.3264	50.1897	61.0708	106.492	115.268	88.9167	115.879
37	m	60	R	54.9285	55.9954	56.0119	55.7508	54.1795	94.7033	94.6039	93.5296	90.6177	97.5482	59.8151	52.1757	61.7721	50.2517	97.7981	91.4096	89.7901	97.2691
38	f	65	R	44.8137	48.4937	43.4356	37.8863	52.6339	96.5413	100.422	93.4608	88.5188	105.643	52.6179	44.3695	34.228	52.6433	106.529	94.3149	82.6874	104.234
39	m	41	R	42.1726	45.4371	39.0235	38.7688	47.8628	96.6294	101.913	91.4276	100.599	93.1333	49.0932	41.7809	35.0443	43.0027	95.852	107.973	93.9613	88.8939
40	f	67	R	54.6441	54.2181	54.5015	51.0363	57.4111	94.8264	98.8109	89.8944	89.2311	99.3825	57.7036	50.7326	52.144	56.859	107.292	90.3301	86.0833	93.7054
41	m	74	R	43.8886	43.1202	39.9667	49.4359	33.7134	94.9741	93.0323	95.37	97.3349	89.7456	32.9009	53.3395	45.6519	34.2814	85.1186	100.946	93.9362	96.8038
42	m	78	L	64.9652	67.1667	62.6488	60.6837	68.5269	103.284	105.279	101.867	105.7	101.731	68.5389	65.7945	56.7866	68.5111	103.94	106.618	104.622	99.1116
43	f	70	R	55.3308	58.1571	49.6888	55.6362	55.0777	91.1077	91.9012	91.4967	87.4768	96.111	57.2164	59.0978	46.078	53.2997	98.5669	85.2355	89.3001	93.6934
44	m	56	L	50.3877	49.2338	49.1403	50.1874	50.5122	86.8926	92.3498	88.8839	84.789	89.4606	46.4189	52.0488	44.4938	53.7869	102.618	82.082	92.4681	85.2998
45	f	63	R	57.5036	62.8778	53.6645	56.2844	59.1023	101.855	101.47	102.396	102.1	101.616	60.2068	65.5488	48.9419	58.3871	101.435	101.506	103.023	101.769
46	m	53	L	44.5273	46.3918	42.8367	41.7841	47.5611	89.7692	91.1761	88.254	90.7534	88.6679	49.2066	43.5771	39.9912	45.6822	88.9202	93.4321	88.1182	88.3898
47	m	43	R	60.2986	64.311	57.8053	61.6388	58.9105	98.2852	101.256	95.1841	98.8196	97.8174	60.4125	68.2096	58.2119	57.3987	105.165	97.3456	100.025	90.3434
48	m	57	R	46.4263	49.2755	44.205	44.343	50.1933	99.5093	106.577	94.0196	103.444	97.1094	43.6615	54.8896	33.0233	55.3867	98.1045	115.049	92.6357	95.4035
49	m	41	R	54.137	51.5426	56.0484	54.4293	53.879	106.253	104.241	114.535	120.885	95.4247	51.634	51.4511	55.579	56.5178	97.5376	110.945	136.635	92.4351
50	f	55	R	65.8913	70.3001	61.2678	63.9033	67.8396	97.7713	111.762	91.5542	95.41	102.543	70.905	69.6952	56.9738	65.5619	124.394	99.1304	90.9399	92.1685
51	f	90	R	65.5901	64.7893	66.2409	63.4491	67.5084	101.66	100.149	101.361	103.59	99.3924	67.493	62.0856	64.9399	67.5419	100.157	100.141	106.805	95.9171
52	f	74	R	54.8051	54.8372	52.3575	56.4448	52.8854	101.781	106.185	96.6456	102.542	100.746	50.7329	58.9416	50.1726	54.5424	106.366	106.003	93.6472	99.6439
53	m	78	R	60.9561	63.2978	56.8599	62.548	59.7646	102.46	105.529	98.3992	105.049	97.3106	65.0931	61.5026	63.8645	49.8554	101.494	109.563	100.882	95.916
54	m	21	R	55.3377	57.081	52.5509	50.2816	59.2204	91.8913	88.042	98.7489	90.5405	92.6546	63.4278	50.7342	49.6272	55.4745	88.682	87.4019	100.349	97.1491
55	f	76	R	41.8889	46.912	38.7896	36.7101	47.7021	97.5131	99.638	94.9716	87.4113	105.595	49.9988	43.8252	31.4284	46.1507	111.323	87.9528	86.5928	103.35
56	m	55	R	46.3823	44.4172	50.0311	41.5198	53.0632	97.739	101.941	87.0557	96.5376	99.5451	51.0718	37.7627	46.4146	53.6476	104.526	99.3554	89.6449	84.4665
57	f	73	R	45.0165	51.7927	45.6652	46.6594	44.2239	104.013	104.758	99.9896	95.5864	108.69	41.8983	61.6871	40.5117	50.8186	115.464	94.053	96.9555	103.024
58	m	67	L	56.2452	57.4062	54.0428	50.1612	61.6666	100.591	101.915	99.9834	99.9344	101.218	62.1688	52.6435	47.0115	61.0741	99.8832	103.948	96.8767	103.09
59	m	52	L	55.6446	53.7001	59.0791	57.1608	55.0881	91.3713	97.9258	82.5451	91.3579	91.3827	54.2247	53.1754	62.0461	56.1121	101.163	94.689	84.2142	80.8759
60	m	32	L	51.883	57.9987	47.4326	54.0018	50.1607	89.932	88.667	90.4887	93.3049	88.0499	61.2865	54.7109	53.3966	41.4686	92.5774	84.7566	98.7162	82.2613
61	f	63	R	54.2937	57.6843	50.4097	56.5382	51.7558	108.235	105.6	112.896	109.6	106.643	52.1879	63.1808	50.2197	50.5998	106.724	104.476	119.367	106.425
62	m	82	R	60.2902	62.0777	59.6973	57.0614	64.9315	100.098	106.449	97.5386	100.926	99.395	65.0647	59.0906	54.7151	64.6795	102.636	110.261	97.7795	97.2978
63	m	81	L	52.3948	56.0524	48.939	49.9118	54.3	93.4886	92.9403	92.7902	94.295	92.7098	59.018	53.0868	47.6872	50.1907	89.6677	96.2128	90.7305	94.8498
64	f	76	R	61.8472	60.6643	63.2672	59.5999	64.7043	102.743	102.166	105.465	99.8112	105.725	65.3238	56.0048	62.644	63.8904	108.031	96.3002	108.15	102.781
65	m	47	R	64.6221	69.685	60.2954	64.1048	65.1112	95.3355	102.387	90.1221	95.5417	95.0054	71.6558	67.7141	58.4903	62.1006	103.391	101.382	89.5562	90.688
66	m	53	L	44.8973	40.0443	48.0796	46.2529	40.6317	90.3311	88.738	91.3931	91.017	88.4553	38.5152	41.5734	53.1206	43.0387	83.5531	93.9228	88.2363	94.5498
67	m	60	R	64.5875	73.9072	54.4115	66.7606	63.0599	94.7963	99.6974	89.8391	91.5428	97.1937	73.0421	74.7722	55.8114	53.0116	102.153	97.242	87.6433	92.0348
68	f	69	R	57.2103	59.5543	53.593	60.1656	54.6065	92.7026	93.0355	93.6924	92.2006	93.1008	57.5519	61.5567	56.7083	50.4777	87.7928	98.2783	88.5267	98.858
69	f	63	L	61.8764	63.9532	58.8024	60.5031	62.893	99.7457	101.426	96.795	98.2696	101.093	64.0498	63.8565	55.7822	61.8226	102.732	100.121	94.7839	98.806
70	f	35	L	65.9129	68.0061	64.1332	65.1794	67.07	91.5835	93.6487	89.6018	90.4697	93.0442	67.617	68.3952	62.2906	65.9759	93.6991	93.5983	87.341	91.8625
71	m	32	L	61.6212	64.0756	53.2071	70.0255	52.8285	98.4321	101.424	92.4586	94.4105	101.042	53.5232	74.6281	54.1627	52.2515	107.907	94.9415	91.7085	93.2086
72	f	43	L	59.3336	62.492	47.6484	53.8895	63.6556	86.4133	95.2179	77.8835	81.5764	89.4497	67.0895	57.8945	47.3496	47.9472	98.4852	91.9505	74.7468	81.0201
73	f	84	L	50.8486	50.2512	49.7748	45.2642	54.8935	92.9606	100.818	86.7364	95.0664	90.9341	56.5151	43.9873	46.3065	53.2432	98.432	103.203	87.0556	86.4172
74	f	53	L	59.812	62.6648	56.9872	57.6753	61.2336	114.775	119.726	109.138	124.457	108.332	67.6909	57.6387	57.7153	56.2591	107.069	132.384	108.857	109.42
75	f	44	L	63.7824	65.4343	58.1584	59.8063	67.2798	98.5865	97.9954	101.799	95.9838	100.861	69.8734	60.9951	59.1458	57.1711	93.6997	102.291	85.892	117.706
76	f	59	R	60.989	60.8073	57.7883	64.7435	55.0739	103.453	112.632	96.7235	101.668	105.875	52.2587	69.3558	59.4171	56.1595	115.356	109.909	92.9551	100.492
77	m	80	R	51.5471	57.9299	46.3414	52.6386	50.7256	98.6968	101.36	95.8811	97.8649	99.6213	55.1277	60.7322	45.0464	47.6365	104.599	98.1223	97.6123	94.1499
78	m	84	L	57.9559	56.7352	44.4524	58.0511	57.8448	97.8304	107.059	87.9485	94.2455	101.285	48.3108	65.1597	23.0696	65.8352	106.588	107.531	81.6355	94.2614
79	m	83	L	59.9836	64.8705	56.2071	59.0275	61.2924	94.0386	100.838	85.9778	88.6328	98.1263	61.9885	67.7526	52.4114	60.0027	108.734	92.9415	81.4158	90.5399
80	m	45	R	57.5003	61.8129	52.4353	56.4526	58.3901	95.1521	95.5404	93.7301	96.8401	92.7921	60.4854	63.1404	49.2028	55.6677	90.7689	100.312	93.5291	93.931
81	f	61	R	50.6608	53.8497	42.4165	49.7115	51.8007	81.6586	85.5725	76.8792	83.227	79.0514	57.08	50.6194	49.1389	35.6942	84.9301	86.2148	81.5792	72.1791
82	m	47	L	54.5993	54.7254	55.5524	57.0529	52.5028	94.8413	96.5854	93.0586	92.9529	96.9281	51.2804	58.1704	56.5809	54.5239	97.8279	95.3428	89.7278	96.3895
83	f	46	R	50.8712	51.9565	49.7551	54.9317	48.2383	87.3521	87.4451	86.8824	85.8966	89.0627	47.9891	55.9239	51.0708	48.4394	87.3418	87.5485	81.5712	92.1937
84	m	91	L	56.7707	57.2027	58.8831	56.7912	56.7416	87.5867	92.9254	85.0029	87.7565	87.1201	63.288	51.1174	65.2272	52.5391	95.4337	90.4171	85.195	84.8108
85	m	80	R	53.6029	55.6852	51.931	52.9567	54.4368	97.8459	97.8888	97.6152	96.8979	98.5028	54.5301	56.8404	49.5507	54.3114	98.0911	97.6866	96.2481	98.9823
86	m	78	R	55.1667	58.9751	51.52	50.0457	61.328	99.5056	101.45	97.5804	99.8221	99.0207	61.6922	56.2579	42.591	60.4489	98.4265	104.473	95.3795	99.7813
87	f	90	L	69.741	60.1971	74.076	72.0655	67.6126	113.031	125.213	107.607	117.717	107.319	62.5636	57.8306	76.0641	72.0878	105.158	145.268	101.412	113.801
88	m	57	L	60.9584	66.0382	57.7702	58.1542	64.0483	97.3752	99.6943	91.7625	91.9816	101.015	63.9266	68.1499	51.3965	64.1439	102.74	96.6483	84.3519	99.1731
89	f	81	L	45.2487	49.8976	39.6487	42.17	47.3143	105.702	115.411	96.2935	107.559	102.554	44.0927	55.7025	27.5657	51.7318	115.68	115.143	97.711	94.8759
90	f	45	R	52.294	57.9249	45.5323	51.9864	52.84	93.0204	94.2073	91.7694	90.9188	96.0427	58.499	57.3509	41.8048	49.2598	97.8522	90.5624	91.3006	92.2382
91	m	86	L	55.1339	48.2248	59.8315	50.2861	59.3308	93.9164	100.792	80.3872	90.0029	94.7836	46.3936	50.0559	50.808	68.8551	101.899	99.6853	72.713	88.0615
92	f	58	L	58.636	59.9525	55.7526	54.24	61.9406	96.0397	97.1131	94.8178	94.329	97.9652	62.5757	57.3293	50.0878	61.4174	99.9295	94.2967	94.3603	95.2753
93	f	83	R	66.6446	68.7074	64.7463	67.2197	65.9266	109.958	112.102	107.876	112.088	108.241	65.1779	72.2369	62.4857	67.0069	115.205	108.999	114.747	101.005
94	m	80	L	50.8466	56.223	45.8611	45.2671	55.8107	83.213	83.327	82.5433	80.1053	85.9385	57.9369	54.509	37.6929	54.0292	87.3555	79.2985	80.8095	84.2771
95	m	52	R	52.4304	53.5194	51.1228	53.1345	51.7432	94.1831	94.685	93.646	94.8236	93.5071	52.5131	54.5256	50.9333	51.3123	94.9133	94.4567	95.507	91.785
96	m	54	L	46.87	47.0991	47.1983	45.7581	48.2609	101.993	104.242	100.337	97.839	104.734	46.995	47.2032	43.8353	50.5612	103.053	105.43	93.8963	106.778
97	m	40	R	59.6396	65.0961	54.3106	53.4243	63.9029	114.639	118.109	104.604	116.723	110.83	74.0473	56.1448	50.8319	57.7894	109.787	126.43	94.7696	114.438
98	m	80	L	53.7037	59.649	51.5743	52.1623	56.2434	107.522	113.131	97.8518	107.812	107.202	65.2859	54.0121	49.8986	53.25	111.769	114.493	96.8501	98.8535
99	m	23	L	51.1023	56.5575	47.3295	47.5358	54.502	88.8172	91.794	86.1162	85.1192	91.6702	63.2111	49.5342	46.1611	48.448	94.8042	87.305	83.4125	88.4798
100	m	23	L	47.5112	55.3364	38.0005	54.4212	43.3241	95.1279	106.192	82.8541	99.1584	90.1275	50.6698	61.9554	43.062	35.4698	98.2336	113.005	84.6474	80.4739
101	m	23	R	50.6266	49.7424	52.4564	46.0439	55.8958	95.2881	91.6956	99.8436	89.9604	100.478	53.6471	46.6511	44.6025	59.9013	92.7303	90.6328	89.1082	110.308
102	m	23	R	55.288	60.334	47.3452	53.5375	58.1285	92.9761	93.9918	91.5035	92.5198	93.7871	61.5034	59.2822	47.3053	47.4744	97.781	90.9067	94.197	82.5588
103	f	23	R	52.9889	54.0492	51.9387	48.3374	58.4727	91.9555	89.9609	96.282	89.9388	94.2196	58.1316	50.0969	46.7941	58.8626	88.8482	90.9252	87.7094	105.351
104	m	24	L	46.7928	48.5297	43.9292	45.1506	48.7269	88.1901	94.1313	78.9027	89.3915	86.765	46.1686	51.3493	38.3123	55.9246	88.6269	99.0968	75.3727	83.5623
105	f	27	L	62.2153	64.949	59.7074	55.8768	67.3533	97.3271	98.3844	96.0158	96.4875	98.1315	69.0905	59.5498	52.6982	65.6825	103.542	95.2252	99.4578	94.344
106	m	26	L	53.4573	53.4978	53.3024	44.7784	60.2764	99.4632	101.123	96.6911	98.9607	100.099	61.3257	44.8379	44.4265	57.2347	105.91	99.6419	94.9415	97.1738
107	m	26	L	54.2687	58.4121	51.1537	50.2155	56.8173	95.937	104.562	89.2551	88.3396	100.351	59.8172	52.2874	49.6732	52.8638	105.471	102.111	81.8228	95.1587
108	m	23	L	52.6357	56.6457	44.6557	50.7972	55.887	94.8434	99.6361	84.8693	90.6266	97.8826	64.2306	53.0911	45.1967	43.981	102.392	95.1988	83.2361	86.459
109	m	23	L	58.5531	61.6798	55.2821	58.289	58.828	92.3217	94.4155	90.8101	90.8179	93.8418	57.9025	65.1721	50.8059	59.7583	98.6	92.2408	89.0878	91.9142
110	f	24	L	52.4358	56.6587	48.279	52.1036	52.8363	96.7696	101.438	90.8708	93.3618	100.066	55.2857	58.0318	47.179	49.8783	103.747	98.7048	87.5735	94.653
111	f	23	L	48.5526	51.2304	46.09	48.3777	48.7965	77.3442	80.3386	74.0806	75.6169	79.1688	49.1779	52.4021	43.9548	48.5238	80.7724	79.8916	71.3422	77.2539
112	m	23	L	49.1046	56.0909	41.5582	50.8929	41.2044	86.6959	91.2009	80.2201	83.8107	95.7122	48.4425	57.7663	43.3752	33.8055	101.194	88.2947	76.9979	89.064
113	m	29	L	49.8853	53.7489	45.1684	50.9684	48.9263	97.2048	102.44	89.9916	98.2222	96.5213	50.5122	56.2889	40.8275	47.5984	100.231	105.891	88.3509	91.1688
114	m	23	R	55.264	58.4324	51.095	60.2019	50.4286	97.8232	102.433	90.3315	97.9106	97.7201	51.7195	63.9761	53.8037	49.0922	104.83	100.465	93.5992	86.6702
115	f	23	L	58.3566	61.1444	54.7562	55.8573	61.8966	90.1581	94.568	86.5313	90.363	89.9358	63.9256	58.9337	52.3076	58.8132	97.2797	92.3028	88.6247	84.4379
116	m	23	L	53.3005	52.9836	53.6916	54.8456	50.0739	89.6657	95.7757	82.393	91.5515	87.716	51.3366	54.285	55.3162	46.2259	95.9906	95.6435	83.5437	81.6981
117	m	23	L	40.5333	45.0644	35.6156	37.617	43.8256	88.248	91.4333	85.1225	88.7575	87.7875	46.1389	44.117	30.5298	41.3279	91.2158	91.6901	86.0678	84.2119
118	m	24	R	54.3506	59.144	48.4442	50.8989	57.5999	93.094	97.765	86.7346	91.8147	94.4085	63.1191	54.2224	47.4584	49.564	101.49	93.8829	89.2138	83.9376
119	m	80	R	62.9536	64.5088	61.4389	66.3694	59.8805	104.854	109.528	98.1264	105.693	103.91	63.8234	65.2665	67.4494	56.0592	110.57	108.478	102.211	92.6231
120	f	24	R	61.658	66.2682	55.0964	61.9858	61.3804	89.2733	89.942	88.735	85.059	93.9581	68.3993	64.3623	57.0233	54.0135	99.2813	86.3397	83.0446	92.0669
121	f	20	R	66.5938	73.4792	59.6832	64.8648	68.0824	92.82	93.9858	91.7734	93.2115	92.4269	71.7781	75.4329	54.129	64.4117	93.01	94.9056	91.6093	91.9303
122	m	25	L	48.7004	50.2022	46.8311	51.8376	40.7125	90.8418	96.5602	83.3302	89.318	93.798	39.8628	56.1005	47.713	42.8367	92.5748	99.2271	78.7747	96.272
123	f	21	R	56.4275	57.6565	54.769	54.3619	58.0811	101.369	106.267	96.9651	104.025	98.8097	60.4494	55.2504	52.3475	55.9069	105.429	107.209	101.372	92.4109
124	m	22	L	54.1126	57.7208	50.4656	56.4986	50.9902	98.2453	99.0962	97.3716	102.46	94.1093	54.2515	60.3282	52.5714	47.7556	92.7971	105.783	99.1881	95.513
125	m	25	L	51.967	55.5007	49.2844	52.7376	50.8044	103.459	121.829	85.6604	98.3465	109.723	53.7424	56.4788	49.5367	48.9499	132.117	113.296	84.0686	87.6418
126	m	33	L	52.7703	51.1495	53.9971	50.9362	56.0399	94.1619	96.0892	92.8812	95.1954	92.9216	51.0735	51.1681	50.6638	57.5743	94.7773	96.605	93.6353	92.3101
127	f	88	R	57.1419	61.01	53.8599	56.2857	57.9826	98.4849	101.186	94.8432	100.839	95.5105	58.413	64.9574	51.244	57.4593	94.2644	107.806	93.1159	97.682
128	f	55	L	53.158	52.2866	53.8803	52.8938	53.5604	92.5429	88.2202	95.8056	91.9022	93.4385	37.8551	59.8978	46.1217	63.8088	85.7493	90.9276	92.4317	102.438
129	m	59	L	42.145	42.3087	41.9627	43.4083	40.493	90.2522	91.046	89.4042	93.0814	87.0615	38.843	45.4558	41.4615	42.7601	87.883	94.7261	91.7333	85.8741
130	m	87	L	58.7203	58.8301	58.6302	57.137	60.6378	91.7371	98.0158	86.629	92.1001	91.3964	62.0941	57.0402	57.2468	59.8434	91.4026	103.802	80.6659	91.3922
131	f	58	R	54.2136	56.821	51.3207	52.7972	56.7482	100.177	101.037	99.4619	96.2107	105.592	58.0109	56.2878	48.2415	55.6984	111.789	93.7231	98.4005	100.826
132	m	65	R	55.4999	61.3747	50.1543	54.0607	56.5212	90.5423	94.8537	87.668	89.1801	91.9606	62.7651	60.0903	45.1436	52.5103	99.5325	90.9612	87.847	87.4986
133	m	61	L	52.9868	54.0276	52.1754	55.6544	50.4026	99.0579	103.723	94.0678	93.0047	104.576	54.8088	53.2797	57.6357	47.1873	110.646	97.8419	86.1607	99.533
134	f	61	R	58.6712	61.381	55.9952	58.4403	59.0446	100.328	101.228	99.1494	99.1253	102.185	66.7608	59.103	57.5799	54.1766	98.4604	102.854	93.7869	106.447
135	m	75	R	55.6881	61.7719	49.7281	53.303	57.9152	103.85	104.269	103.473	100.758	106.843	63.0617	60.4181	46.188	52.9693	109.099	98.9262	102.302	104.678
136	f	66	R	53.1841	56.3088	50.6518	50.5345	57.5633	90.5409	94.3155	87.1546	86.3383	100.584	62.7261	54.0855	46.4716	55.2917	104.021	91.7198	80.2883	98.8273
137	m	61	L	56.1232	56.5278	55.6186	53.4708	58.5122	94.4095	97.6081	89.849	95.9117	93.1423	56.7484	56.187	51.1563	61.6534	97.4964	97.7524	93.5658	86.3058
138	m	61	R	50.8235	52.0924	49.472	48.919	52.1985	119.266	128.634	100.689	132.163	110.258	53.3396	50.136	47.8006	50.8462	115.07	149.49	101.758	99.8313
139	m	61	L	61.837	63.8902	59.7628	63.3904	60.2245	93.4493	97.7239	88.8659	93.7811	93.1352	60.436	67.1187	59.5099	60.0174	94.95	101.061	86.9793	90.9172
140	m	79	L	60.7427	66.1118	56.5423	55.1804	64.9403	97.0824	100.78	92.534	86.3874	109.124	71.1954	57.4919	53.772	59.0621	108.475	91.8608	81.2856	110.226
141	m	81	R	45.0706	47.9656	42.9828	42.2882	49.8219	104.324	108.481	101.305	107.486	99.816	48.6828	47.7552	36.5131	50.2165	94.6693	115.975	100.137	102.698
142	f	75	R	42.1783	47.0566	40.0602	39.8842	43.8851	90.9394	95.5846	85.9745	91.1485	90.5125	46.0206	49.527	37.3259	42.6202	91.7426	97.5719	84.5351	89.0932
143	f	60	R	64.6718	69.8543	60.7576	66.2204	63.0412	110.464	109.085	111.617	117.82	102.82	67.3764	71.7389	61.1971	60.3658	108.19	109.961	124.304	98.2635
144	f	69	R	45.6333	50.1457	40.2559	43.3897	47.5835	99.7599	100.843	98.3806	97.6577	101.953	50.3256	49.9466	35.2167	44.4406	104.717	96.6382	98.7889	97.8813
145	m	73	R	49.2917	50.3021	47.8312	48.2539	50.7355	96.2373	93.782	99.1347	90.8518	102.076	49.8224	50.8462	45.8987	53.4909	104.154	81.9693	99.2668	98.9505
146	m	74	R	42.6488	46.9998	37.641	42.1178	43.3047	93.154	88.9402	97.8623	85.7669	100.004	42.1399	51.2336	32.3422	44.7685	98.6004	69.4974	95.0806	102.981
147	m	62	L	52.4389	55.0301	47.9623	50.0634	55.0172	97.9395	104.336	89.8671	94.06	103.315	56.4562	53.5205	45.0639	51.9708	105.315	103.356	85.4681	99.3345
148	m	71	R	46.9977	50.6455	41.5962	45.1197	50.22	94.7062	101.554	88.1611	97.2622	91.8968	51.0505	50.3309	39.2031	48.1988	91.9331	128.278	87.0851	91.7853
149	m	69	R	39.9367	44.6744	34.6506	38.216	41.7265	80.4557	77.5636	83.6256	77.6424	83.5911	42.3084	47.5397	30.0202	40.8915	78.8411	75.8994	78.9619	91.5265
150	f	62	L	39.9367	44.6744	34.6506	38.216	41.7265	80.4557	77.5636	83.6256	77.6424	83.5911	42.3084	47.5397	30.0202	40.8915	78.8411	75.8994	78.9619	91.5265
151	m	72	L	35.8498	44.2982	27.2444	36.0993	35.6432	82.3833	88.894	72.0631	80.5161	84.345	42.5904	47.047	27.9468	26.4708	82.3101	98.0061	62.8851	89.8454
152	f	69	R	51.3334	55.5503	47.7153	46.6772	55.4319	92.1239	102.909	82.3643	86.7124	95.8787	56.8288	53.5765	42.3076	53.8759	105.654	97.0441	80.6511	84.0223
153	f	72	R	54.0033	60.2388	47.1675	55.1504	52.8595	85.8995	91.6816	79.193	93.6422	80.0103	58.5773	61.6969	46.8904	47.4062	86.5735	97.9573	88.1996	72.8656
154	f	74	R	46.8098	50.6765	43.4436	42.049	50.5305	101.566	104.386	96.7655	102.429	100.618	51.1901	49.5898	38.1556	49.6806	103.754	105.156	99.1908	92.3308
155	f	75	R	65.0067	69.6222	59.9216	61.576	68.0181	102.381	100.884	103.65	104.076	100.151	71.3936	68.1408	51.277	65.2754	101.044	100.799	107.725	99.6281
156	m	64	L	42.8037	39.7963	47.1813	36.661	49.0587	98.3844	99.2832	97.6185	93.2345	105.529	44.1347	35.3233	38.4967	56.6737	96.754	101.123	86.5599	113.077
157	f	72	L	65.5797	68.8045	61.6773	66.7312	64.4681	88.9895	82.1403	97.7095	85.4426	93.6499	65.484	73.7455	61.0377	62.6336	80.9367	83.0072	88.7158	108.731
158	m	79	R	45.9144	54.3171	37.2502	51.5435	40.8972	94.5318	93.4004	95.5156	94.0634	95.0589	52.5389	55.8341	45.5866	31.6746	94.8048	92.1921	95.7376	95.2727
159	f	77	R	57.6544	53.2822	60.3313	58.2332	57.0171	101.255	107.305	96.4109	92.3844	107.179	52.8951	53.847	60.0659	60.7227	117.492	90.3668	93.828	98.2834
160	f	87	L	40.6494	47.7535	30.8964	40.3132	41.1248	93.3098	94.5691	92.0037	89.6632	96.2863	40.5051	53.2686	23.7591	42.0679	97.0594	91.5984	87.5951	95.5038
161	m	70	R	33.0908	36.6926	29.8934	32.7235	33.4344	87.3217	91.3655	82.3282	86.9114	87.7969	37.1911	35.6532	31.3739	27.4306	93.7131	88.8929	84.9182	78.4778
162	m	69	L	50.8401	47.4209	54.1113	44.3656	63.8849	98.9521	104.883	89.2071	91.435	105.658	59.3044	43.539	45.382	66.4947	112.71	96.8118	81.4849	95.2057
163	f	70	L	55.0301	61.3652	48.3697	48.1391	61.6891	92.8754	95.9968	90.1212	88.2929	96.9187	67.5734	55.3146	40.1074	55.8654	100.001	91.7032	85.1128	94.3293
164	f	82	L	58.0302	64.773	52.6119	56.4586	60.1077	97.413	97.6681	97.2077	95.749	99.1227	64.4902	64.942	48.3126	57.3412	100.812	94.4019	96.7712	97.6804
165	m	66	R	69.5074	72.4638	67.3591	64.4699	74.0626	96.4798	106.801	88.1677	94.2151	98.7112	74.0063	70.7784	59.8351	74.1032	112.813	101.964	86.524	89.5107
166	m	67	R	48.9687	56.0468	39.1399	48.4885	49.4644	86.0468	92.4365	80.6613	82.0526	89.6299	52.3117	61.0669	36.4861	43.4853	106.707	79.764	84.4566	77.856
167	m	77	R	56.3484	59.8888	52.6141	49.9457	61.6492	106.034	108.619	103.243	107.228	104.629	64.0997	54.2058	45.9761	58.7846	106.045	110.687	103.29	103.192
168	f	78	R	53.9035	57.192	48.447	57.9639	49.2353	92.6164	94.6889	89.1357	83.563	101.083	52.7571	61.7069	52.8345	41.8657	104.162	81.8021	85.7109	93.9304
169	m	71	R	51.0783	54.609	47.0431	48.6178	53.8393	93.964	98.8873	90.0641	97.5314	90.7234	51.8325	57.2924	39.484	56.3551	99.5006	98.3322	96.7699	84.8533
170	m	64	R	40.2748	42.5401	39.0271	39.0392	41.9077	97.9485	99.4355	94.8249	96.2571	99.5035	48.7492	39.4356	38.757	39.3146	99.2858	99.622	90.5405	100.068
171	f	79	R	67.7149	68.7143	66.8855	62.6406	72.3295	106.298	110.337	103.101	106.037	106.527	71.0576	65.8721	60.2001	73.4787	106.261	116.276	99.6371	106.784
172	m	74	L	50.0086	49.428	50.6908	47.5585	52.3164	97.6025	106.522	91.4246	90.0938	103.647	51.7364	46.6665	48.4763	53.0898	111.145	100.173	83.7413	98.05
173	f	74	R	63.525	69.6884	55.1392	64.8977	62.1241	97.9464	100.25	94.6744	97.0339	99.0849	66.4853	71.881	50.2327	58.2058	102.336	98.3507	95.402	93.5829
174	m	60	L	64.9675	72.9407	56.095	66.19	63.291	117.797	121.244	112.143	116.567	119.605	66.7091	76.4687	51.9057	60.4777	123.29	119.573	112.507	111.409
175	f	75	R	57.0182	57.915	56.1365	54.0523	60.5464	102.898	99.0451	107.277	102.451	103.303	59.1196	56.6599	51.9457	62.3181	100.908	97.0585	108.807	105.938
176	m	68	L	59.4173	63.5256	54.2769	58.9648	59.9542	102.182	105.818	98.5046	103.34	100.124	57.877	69.6372	48.6312	63.5151	106.696	105.364	101.167	94.1489
177	f	65	L	33.282	38.3849	29.1157	34.856	31.92	103.455	103.557	103.325	107.006	100.477	40.0264	37.3756	31.0766	28.1186	100.193	105.704	110.865	100.666
178	f	84	R	32.7887	43.0243	24.0154	29.1647	37.4412	102.698	113.435	91.1692	95.3144	111.846	40.2519	45.8445	17.7159	34.252	124.249	104.709	85.2241	98.5324
179	f	58	L	36.3114	41.0064	31.6366	16.5556	48.5642	95.2726	106.012	79.4617	87.9578	104.509	57.1107	22.1929	8.05985	41.9696	108.183	103.487	72.8399	94.8445
180	f	70	L	41.9908	46.4037	37.1081	38.6979	45.7143	94.7316	94.4877	94.9871	95.4298	94.0208	45.0392	47.7966	29.9632	46.5925	94.1983	94.8115	95.9976	93.8081
181	f	55	R	33.1589	30.7433	36.6698	32.9732	33.3364	104.512	106.579	102.714	110.61	99.538	31.3362	30.1674	37.4523	35.9982	106.534	106.661	112.886	91.0978
182	f	78	R	32.0337	30.406	33.6853	38.0056	25.1683	81.4501	76.8262	85.5508	91.4812	71.7623	20.9583	37.1966	38.9862	28.6514	66.6012	88.7858	93.6071	76.8843
183	f	81	R	62.4661	69.2377	54.3019	64.8598	60.2493	100.957	103.456	97.9309	96.3001	105.272	67.6637	70.8012	56.9731	52.066	108.6	98.8875	92.3672	101.992
184	m	78	L	40.7371	43.1525	37.2851	44.6316	34.9637	102.851	108.26	94.1388	95.4169	111.766	35.6729	49.2093	39.1621	33.6261	120.581	94.0736	96.9073	88.392
185	m	87	R	39.9618	48.4965	29.4036	32.2505	47.7999	88.9085	85.4379	93.428	84.6125	94.1224	54.6395	42.5613	19.2361	39.5095	85.9079	85.0578	84.0212	104.57
186	f	75	R	55.6641	62.9639	48.9603	54.2839	57.3915	100.456	103.069	97.7528	104.362	95.6707	57.301	68.0306	42.8284	57.4852	98.1649	107.482	101.41	92.7875
187	m	64	L	44.3623	44.6638	44.0733	43.6842	45.1947	92.5277	96.6625	89.2523	98.777	87.0724	45.8276	44.0777	43.1166	44.8307	91.8509	103.85	95.6638	82.3715
188	m	65	L	50.8622	50.5854	51.3034	52.8213	48.2968	98.9029	100.921	96.7725	95.3802	103.706	53.2589	48.2164	59.0398	38.3727	102.691	99.8206	89.9745	104.59
189	m	64	R	45.6555	53.2401	38.1424	41.0301	50.4143	95.1477	104.966	79.2049	89.6997	101.112	51.5143	55.1874	28.9186	49.1473	104.973	104.957	72.9396	91.0195
190	m	69	R	43.4997	44.8687	41.3984	42.8024	44.6438	89.6558	113.692	79.9862	85.1593	96.999	43.8785	45.5959	39.2194	46.2484	104.758	127.092	75.6395	90.5669
191	f	66	R	56.4192	56.2184	56.6534	55.6055	57.1307	87.2947	88.3843	85.6155	87.3628	87.2129	57.5906	54.5681	56.7473	56.5664	86.5934	90.9215	84.3322	89.4407
192	f	71	L	52.03	48.6664	54.7388	48.0051	56.995	90.5295	101.043	84.6264	90.6668	90.3225	59.5965	44.4497	52.9727	55.9965	95.9585	102.116	79.4875	89.2732
193	m	70	L	49.4618	58.0707	42.3126	51.8302	47.0114	95.8081	92.8886	98.6251	81.5892	108.354	51.65	65.1672	42.0211	42.6498	103.992	78.5473	84.1508	113.099
194	f	61	L	59.3211	61.0707	56.9884	59.2555	59.3802	103.367	102.088	104.819	95.5647	113.94	58.1338	64.5694	52.7545	61.1778	108.692	98.4023	91.4284	118.21
195	m	63	L	51.6568	54.9564	46.6882	45.2922	56.609	95.625	101.421	89.6009	91.1833	99.2603	61.8631	48.4622	37.6155	50.9668	108.233	94.372	87.1835	91.261
196	m	89	R	47.4433	49.2639	45.7828	49.8648	45.338	96.1909	99.6615	93.4242	94.8407	97.5839	46.0905	54.4731	46.9397	44.4026	105.656	94.2663	95.3295	91.5715
197	f	66	L	57.8051	61.4898	54.3057	55.4614	60.2392	102.383	97.4016	108.431	104.059	101.237	61.2726	61.715	49.9247	59.1838	96.4309	98.7573	110.892	106.838
198	m	80	L	46.9194	53.2854	40.7806	44.8296	49.4438	96.9787	96.1418	97.7109	96.2663	97.8377	56.4585	50.747	38.9479	42.9231	95.3771	96.516	95.9311	99.0953
199	m	66	L	21.9009	19.9768	24.6353	7.00994	39.7396	101.053	106.627	95.4789	93.1521	109.266	40.6306	3.27582	12.5059	38.5254	115.219	98.2551	88.1133	103.235
200	m	52	L	50.5995	55.9106	45.9759	46.8095	54.3633	106.185	111.994	97.7792	102.883	110.298	63.4168	49.2968	44.3565	47.4077	115.387	108.757	95.8347	100.912
201	f	62	R	46.7559	47.2645	46.2636	44.2926	49.0829	94.3305	94.0116	94.5393	90.1423	98.6294	50.4139	43.8997	44.6693	47.7832	96.2375	92.8895	87.1744	99.5083
202	m	70	R	37.5802	36.8823	38.1905	31.97	44.727	90.5785	98.2091	80.7834	80.9826	101.514	52.039	28.1794	36.2277	40.1116	109.313	86.5075	75.1432	88.9451
203	m	67	R	51.1995	53.5013	48.5789	45.8247	57.2036	93.3613	100.366	85.8542	92.6723	94.0088	65.2996	40.6038	50.6833	45.619	104.874	95.3156	89.9909	81.7469
204	m	93	R	45.6842	51.4069	39.1679	51.9329	39.605	100.409	103.378	97.7405	87.1995	116.422	43.9644	59.9717	43.8298	34.011	119.82	89.1466	85.5204	113.212
205	f	66	L	55.1342	58.0458	52.6722	56.7854	52.6614	99.2141	102.368	94.5502	98.832	99.7881	55.0866	60.2039	54.079	50.3995	103.102	101.644	96.0201	90.2767
206	m	77	R	49.0237	48.3222	49.5875	47.0316	51.2647	92.5418	91.4021	93.4675	93.3134	91.2397	48.1551	48.4432	45.685	53.3183	87.0229	94.1644	92.6509	94.9183
207	f	47	R	59.7928	53.1887	69.3716	63.2917	54.3098	87.3935	87.1214	87.8803	86.9076	88.0901	52.9868	53.4036	72.0468	59.0989	83.3709	89.8917	81.9056	97.3855
208	m	37	R	38.717	38.1662	39.1487	35.7791	41.8575	93.9534	101.495	84.9475	97.4622	97.3709	39.7833	36.9411	34.6897	43.194	101.495	107.605	82.2484	87.6023
209	m	68	R	40.4236	39.8997	40.9953	37.7809	43.1586	110.136	102.84	115.434	107.266	111.89	40.6363	39.3488	35.5523	45.2585	104.185	98.1069	110.245	120.501
210	f	53	L	66.163	76.9078	55.9982	68.4558	63.1919	105.449	110.551	97.6229	109.568	102.95	72.323	79.9987	56.2258	55.7379	107.778	113.837	97.8061	97.5603
211	m	71	R	64.225	64.1264	64.3325	61.619	66.5171	99.5227	101.737	96.6143	92.6699	104.375	61.5891	66.0112	53.8353	70.0516	107.944	95.1305	87.8179	100.806
212	m	78	L	61.9026	63.9163	59.9722	61.6687	62.1055	98.8224	101.708	96.0834	97.5534	99.7207	60.9135	67.0886	55.9732	63.1606	100.714	103.455	93.1733	98.6001
213	m	54	L	54.0736	59.8857	47.7298	54.8218	53.2127	105.837	103.964	108.158	110.782	99.4281	56.8452	62.666	46.6726	49.0157	90.3095	114.953	105.818	111.352
214	m	63	L	39.7301	46.3336	33.103	36.316	42.5752	97.7529	96.0519	100.601	96.4328	99.1634	49.3907	43.5863	26.2599	37.3354	96.1407	95.9625	97.1501	104.766
215	f	54	L	58.0647	64.5615	51.0029	62.1566	53.7017	100.112	105.159	94.2767	100.924	99.2819	57.3811	70.1332	51.6552	50.4362	103.21	106.998	93.6186	94.9203
216	f	78	L	62.915	64.0417	61.9171	61.297	65.0277	112.725	113.373	111.256	111.337	114.021	72.2023	61.5505	60.855	62.5942	122.505	104.993	130.258	98.8071
217	f	39	L	52.1156	53.9373	49.4984	48.422	55.3927	94.465	93.5056	95.32	95.9673	93.8184	59.5555	47.8002	49.3523	49.6224	94.4647	89.2266	98.6775	93.0265
218	m	23	L	52.3449	52.9967	51.5348	52.1012	52.5248	105.729	112.385	99.7141	113.116	96.03	51.3844	54.7604	47.6987	53.6793	106.301	116.093	109.897	88.7167
219	f	24	L	62.3261	66.5293	57.3047	60.5996	64.4178	105.708	108.925	102.603	99.7776	111.083	71.1561	63.4117	56.4912	58.0817	120.185	98.5308	101.225	103.653
220	m	24	L	44.8226	42.7641	46.4261	38.3276	52.2494	98.8574	95.5522	103.308	104.73	92.521	43.9027	42.0665	34.4522	56.8746	89.0113	101.032	110.314	96.7056
221	m	23	L	55.4062	58.6947	50.4252	54.1938	56.9376	94.9997	95.2549	94.7147	96.2727	92.1143	56.3948	60.9076	45.988	58.0319	96.4654	94.7928	98.0845	88.1587
222	f	66	R	58.3084	57.5455	59.1023	53.998	62.1613	95.5027	96.9289	94.3946	94.5067	96.6004	64.332	48.1135	58.8537	59.3799	99.2769	94.9048	94.1838	94.6178
223	f	79	L	66.2232	69.8738	61.5529	66.8325	65.0294	96.4086	99.1806	94.4184	89.0144	104.91	69.0628	70.4759	63.3798	55.2685	118.116	91.6065	85.7401	100.35
224	m	56	L	70.0216	73.0181	67.2547	70.7547	69.5636	107.884	116.107	100.057	106.478	109.302	68.1429	83.6023	62.4093	71.1916	115.635	116.801	99.782	100.461
225	m	89	L	50.7472	61.1056	39.4987	41.9841	62.1544	88.5292	90.0085	87.5002	89.0521	87.7169	66.1106	56.1005	29.9462	56.2412	85.2886	95.2971	86.1401	90.728
226	f	74	L	49.9429	54.0666	45.6543	50.0763	49.8244	103.299	105.776	100.515	101.94	104.537	56.7253	52.586	44.3348	46.1985	102.913	108.671	93.6551	106.218
227	m	79	R	54.7788	56.3614	53.1295	55.7954	53.699	111.529	113.171	110.302	112.569	110.697	57.4953	55.3158	56.3055	49.8272	114.182	110.548	113.308	106.347
228	f	67	R	53.574	58.0247	49.1855	54.3797	52.7336	84.6686	84.5838	84.7349	81.4648	88.7653	54.1399	61.801	47.16	51.3273	96.8718	79.7389	83.6695	85.569
229	m	74	L	50.2016	47.6244	54.7623	47.2307	54.1225	98.8253	105.165	89.9331	100.802	96.7119	54.2076	42.4145	55.3238	53.9613	98.3084	111.581	85.6924	94.4713
230	f	70	L	32.1046	31.5622	33.081	31.521	32.7753	103.871	89.0814	117.764	117.978	89.3663	32.6927	30.5344	33.1991	32.9342	71.4463	103.816	133.353	103.862
231	f	64	L	46.4512	48.3215	44.5865	42.6282	49.9296	93.0332	88.3829	99.7973	96.4666	86.6815	54.3573	41.5848	43.6517	45.4502	86.603	89.4509	105.788	86.8171
232	f	38	R	60.4727	63.9762	57.206	55.9871	64.2108	91.6538	94.7805	88.5993	93.7221	88.4065	65.592	61.7803	51.2472	62.7754	93.5265	95.3676	91.7033	84.9215
233	f	72	R	59.2862	57.3954	60.5029	57.0722	60.8917	96.9681	98.2418	95.6355	95.4002	98.6297	61.2229	50.0685	60.3625	60.6274	97.5227	98.8795	91.5292	99.7147
234	f	76	L	35.5162	41.5105	31.3983	31.5397	40.3061	87.5579	88.3638	86.6154	86.4901	62.3548	50.6512	28.7688	32.7922	28.9757	98.2457	85.7859	88.0779	85.5936
235	m	55	R	56.7286	55.9051	57.6084	55.954	57.7233	101.648	101.681	101.619	97.8616	104.694	58.7134	53.7611	58.3392	56.6896	103.789	98.2148	97.6381	105.649
236	f	72	R	52.1114	54.7914	49.8482	53.6712	49.9931	88.805	91.5184	86.1156	82.1279	95.6019	48.837	58.9382	49.0263	50.9133	91.3609	91.7002	74.0343	100.543
237	f	58	L	60.4196	66.285	55.2036	55.0188	65.882	91.7511	94.7649	88.3798	88.9131	94.4779	66.7951	65.7455	46.0676	65.0162	93.0978	96.4574	80.2438	95.9823
238	f	82	R	57.139	57.7496	56.6115	56.4304	57.646	93.2011	95.2003	91.8889	91.5262	94.6675	55.8008	61.3689	53.2878	59.6197	94.3322	96.543	89.0178	94.9433
239	f	73	L	64.2166	63.0345	65.7292	63.0795	65.2311	111.813	110.742	113.513	100.324	122.891	62.9739	63.0993	63.0527	67.979	118.684	105.198	86.7297	127.023
240	f	53	R	54.1405	54.1915	54.0713	54.3371	53.9605	102.04	103.66	100.637	93.2818	108.748	55.0662	53.2259	55.8252	52.4447	109.204	97.3466	89.2169	108.395
241	m	61	R	50.8447	52.2743	49.3656	48.9378	53.0652	91.9543	101.595	81.7611	87.7599	96.2374	53.1919	51.4317	46.5147	52.9242	102.562	100.494	76.1988	88.4184
242	f	64	R	55.3171	57.1969	53.1104	57.4802	53.5164	106.596	109.61	102.47	101.696	111.702	55.2234	58.4389	54.894	52.4604	117.73	102.465	100.531	104.265
243	m	61	R	42.0286	51.5956	32.9788	37.9651	45.687	95.6557	94.7822	96.6909	91.5194	100.14	58.5241	44.2595	31.7115	34.0691	99.0952	90.6878	92.4757	101.418
244	m	73	R	41.9533	45.9999	29.2031	36.8484	45.3674	89.7016	93.1941	86.2931	87.5709	91.601	56.7782	36.8484	27.8309	30.375	93.7354	92.0273	85.355	87.8368
245	f	66	R	53.2358	55.7211	50.5545	49.9904	57.2264	101.736	100.445	102.646	102.204	101.356	57.9962	54.2883	44.1183	56.6039	101.124	99.348	103.761	101.556
246	m	51	L	49.8095	53.8945	46.1539	50.015	49.586	100.018	103.81	95.963	102.586	97.7711	50.1667	58.4533	44.2044	48.8976	100.05	108.021	96.642	95.382
247	f	41	L	60.5137	62.7522	53.7981	58.9213	62.1306	91.9274	93.202	91.2741	95.0386	88.9174	65.697	59.9959	55.345	52.4502	88.0327	99.646	93.0001	89.4368
248	f	60	L	60.7721	62.8812	59.5997	57.973	64.2022	106.149	110.055	103.192	109.622	101.156	69.1288	59.2749	57.0632	62.1803	112.277	109.47	109.83	98.0354
249	f	70	L	51.3377	54.0358	48.7572	51.0553	51.588	91.7125	89.7961	93.5137	90.923	92.5217	48.0879	60.6446	41.742	54.89	91.3458	88.542	93.5976	93.4415
250	m	65	L	34.0461	33.9228	34.1699	26.8809	40.2649	90.7686	98.7119	77.5173	87.3749	94.1025	37.3772	30.1172	23.4713	43.0457	101.531	96.2248	69.3867	83.8031
251	f	67	L	56.4442	60.9201	51.2867	51.4528	60.5051	94.4872	95.6593	92.78	90.0987	98.9748	63.6529	57.2067	45.5603	56.5097	100.7	90.835	88.9974	96.5281
252	f	58	L	62.0714	62.3109	61.8409	63.2839	59.7015	99.0417	100.374	97.7675	100.839	97.0519	59.4275	63.6052	62.9473	59.9247	96.389	105.586	97.6328	97.9814
				#comments of All population
				#first large character means A=All N=nasal T=temporal I=inferior S=superior
				#single large character means mean of 2 or4 vesssels
				#second large chacter means N=nasal T=temporal I=inferior S=superior
				#last small chacter means a=artery v=vein

## Sheet: n=20 ICC (reproductibility)
ID	Av1	Nv1	Tv1	Iv1	Sv1	Aa1	Na1	Ta1	Ia1	Sa1	NSv1	NIv1	TIv1	TSv1	NSa1	NIa1	TIa1	TSa1	Av2	Nv2	Tv2	Iv2	Sv2	Aa2	Na2	Ta2	Ia2	Sa2	NSv2	NIv2	TIv2	TSv2	NSa2	NIa2	TIa2	TSa2	Av3	Nv3	Tv3	Iv3	Sv3	Aa3	Na3	Ta3	Ia3	Sa3	NSv3	NIv3	TIv3
9999901	51.1023	56.5575	47.3295	47.5358	54.502	88.8172	91.794	86.1162	85.1192	91.6702	63.2111	49.5342	46.1611	48.448	94.8042	87.305	83.4125	88.4798	50.1311	56.6201	45.585	46.9461	53.5729	92.1323	93.3529	90.9367	86.305	96.1928	63.7052	49.0334	45.6501	45.507	97.2778	87.4483	85.2446	95.0885	47.9289	56.6311	41.7131	44.0081	52.9042	92.1997	94.7894	89.7644	87.268	95.5487	63.4811	48.5174	41.6741
9999902	47.5112	55.3364	38.0005	54.4212	43.3241	95.1279	106.192	82.8541	99.1584	90.1275	50.6698	61.9554	43.062	35.4698	98.2336	113.005	84.6474	80.4739	46.0342	52.2521	40.9254	48.4184	45.5072	93.5247	105.868	76.8424	97.9166	87.0512	51.4644	66.4292	45.6998	39.0084	96.9756	112.843	80.3494	70.5104	55.3751	63.7774	42.6831	64.5921	48.6047	98.5167	105.122	86.4069	104.463	90.1731	55.3053	72.5499	46.198
9999903	50.6266	49.7424	52.4564	46.0439	55.8958	95.2881	91.6956	99.8436	89.9604	100.478	53.6471	46.6511	44.6025	59.9013	92.7303	90.6328	89.1082	110.308	52.1032	53.3242	50.1238	47.7379	57.4659	95.4241	94.9058	96.0773	93.79	97.2495	57.6275	50.2619	42.9355	57.2491	91.6083	98.2033	88.8454	105.376	57.666	59.4513	54.7345	56.5484	59.1095	92.383	93.8126	90.3042	89.3694	95.0939	60.0802	59.0054	52.081
9999904	55.288	60.334	47.3452	53.5375	58.1285	92.9761	93.9918	91.5035	92.5198	93.7871	61.5034	59.2822	47.3053	47.4744	97.781	90.9067	94.197	82.5588	53.0257	56.8592	47.1135	51.6293	54.8894	92.7835	94.2855	88.7611	89.7519	96.3303	58.6611	55.0677	47.719	45.8269	100.023	89.5425	90.3459	87.065	57.2961	62.6704	49.012	53.7518	62.3407	98.4077	104.184	88.5608	95.2387	103.945	65.4402	59.1433	49.2642
9999905	52.9889	54.0492	51.9387	48.3374	58.4727	91.9555	89.9609	96.282	89.9388	94.2196	58.1316	50.0969	46.7941	58.8626	88.8482	90.9252	87.7094	105.351	50.2921	50.2753	50.3053	47.0057	53.4682	91.5434	91.5986	91.4513	89.9966	93.8222	53.8325	46.2366	47.5617	53.1574	91.7442	91.4711	88.1229	99.2175	54.0796	54.6968	53.5645	50.073	57.1772	96.587	98.4987	93.8816	95.2628	98.2983	56.4402	52.358	48.236
9999906	46.7928	48.5297	43.9292	45.1506	48.7269	88.1901	94.1313	78.9027	89.3915	86.765	46.1686	51.3493	38.3123	55.9246	88.6269	99.0968	75.3727	83.5623	47.326	49.5641	44.5135	45.7115	50.1939	89.3777	92.6008	81.1651	92.9331	86.0643	45.9616	52.0521	38.9838	57.4492	88.3322	96.3547	79.8941	81.8669	50.0502	50.6478	49.317	48.1444	52.4324	96.9207	102.417	87.7822	97.1215	96.7319	46.7752	53.2205	40.6611
9999907	62.2153	64.949	59.7074	55.8768	67.3533	97.3271	98.3844	96.0158	96.4875	98.1315	69.0905	59.5498	52.6982	65.6825	103.542	95.2252	99.4578	94.344	61.9973	62.8288	60.9467	54.3698	66.4466	95.5861	98.1213	92.9093	95.498	95.6686	68.3338	55.9828	51.015	64.6342	100.797	95.308	95.702	90.3374	60.1621	61.0003	59.0053	53.8363	63.8122	100.006	105.12	96.4217	99.1971	101.32	65.5995	55.6568	48.8371
9999908	53.4573	53.4978	53.3024	44.7784	60.2764	99.4632	101.123	96.6911	98.9607	100.099	61.3257	44.8379	44.4265	57.2347	105.91	99.6419	94.9415	97.1738	57.1569	58.3046	54.9652	53.052	59.9611	100.05	100.508	99.4393	101.288	98.948	62.7415	53.7733	50.1669	56.4489	102.007	99.6278	106.692	96.9086	54.5376	54.839	53.2667	51.1543	57.2092	104.738	107.631	99.5345	103.377	106.059	56.902	52.173	47.1002
9999909	54.2687	58.4121	51.1537	50.2155	56.8173	95.937	104.562	89.2551	88.3396	100.351	59.8172	52.2874	49.6732	52.8638	105.471	102.111	81.8228	95.1587	56.4192	58.751	53.3988	52.2014	59.1733	96.8609	102.209	88.3662	90.2983	101.534	61.5226	53.737	50.6122	55.6384	104.874	96.3096	85.1978	92.784	59.5341	65.7484	53.2396	58.1642	61.5297	111.383	119.207	98.2689	105.404	113.933	65.3842	66.0196	50.7222
9999910	52.6357	56.6457	44.6557	50.7972	55.887	94.8434	99.6361	84.8693	90.6266	97.8826	64.2306	53.0911	45.1967	43.981	102.392	95.1988	83.2361	86.459	54.4683	57.557	47.368	53.7749	55.7702	94.9609	97.412	89.6706	94.0585	95.9073	64.9201	54.3653	52.0494	41.6745	100.143	94.9033	92.1252	87.2965	51.3519	55.4175	41.4472	47.2139	59.1838	94.7273	98.7362	84.8989	89.4569	100.407	62.4016	51.9255	34.9538
9999911	58.5531	61.6798	55.2821	58.289	58.828	92.3217	94.4155	90.8101	90.8179	93.8418	57.9025	65.1721	50.8059	59.7583	98.6	92.2408	89.0878	91.9142	56.282	60.1883	52.1604	57.351	55.1483	95.071	98.479	92.8582	91.8943	98.304	55.4843	64.6196	49.6745	54.7942	106.129	93.4356	90.5253	94.6955	62.9927	67.0914	58.7109	63.2093	62.7642	93.632	98.0377	90.0731	89.5163	98.3336	62.1574	71.6424	54.1561
9999912	52.4358	56.6587	48.279	52.1036	52.8363	96.7696	101.438	90.8708	93.3618	100.066	55.2857	58.0318	47.179	49.8783	103.747	98.7048	87.5735	94.653	51.9088	56.0251	48.3602	52.8628	50.5961	98.7364	103.488	92.9392	94.4328	102.832	52.0858	59.2129	47.8357	49.1533	106.117	100.097	88.9458	97.8167	50.2382	53.5759	46.9923	51.7212	48.7131	95.0629	98.9694	89.8642	91.0514	98.3516	50.9998	56.6107	47.7773
9999913	48.5526	51.2304	46.09	48.3777	48.7965	77.3442	80.3386	74.0806	75.6169	79.1688	49.1779	52.4021	43.9548	48.5238	80.7724	79.8916	71.3422	77.2539	49.8375	50.8823	48.6166	51.431	48.2126	77.4634	79.6997	74.3561	74.6826	79.8709	47.7466	53.9071	48.4859	48.7473	82.5146	76.9411	70.7887	76.8047	48.5996	49.6097	47.5389	50.2193	46.8908	76.277	80.7789	72.0299	74.0913	78.9552	46.4057	52.5351	47.6951
9999914	49.1046	56.0909	41.5582	50.8929	41.2044	86.6959	91.2009	80.2201	83.8107	95.7122	48.4425	57.7663	43.3752	33.8055	101.194	88.2947	76.9979	89.064	50.8476	58.6965	42.0693	52.4461	43.363	86.9808	92.0071	79.8441	84.3115	95.6626	51.0323	60.251	43.5502	35.511	99.6212	89.5862	76.9647	89.6764	46.3599	54.2892	37.7976	48.1224	37.8582	84.0263	89.5067	77.3066	81.4878	90.9378	42.9358	56.382	38.8358
9999915	49.8853	53.7489	45.1684	50.9684	48.9263	97.2048	102.44	89.9916	98.2222	96.5213	50.5122	56.2889	40.8275	47.5984	100.231	105.891	88.3509	91.1688	48.1082	51.8171	43.9289	48.7102	47.5285	95.2048	99.7154	89.3169	95.5121	94.8975	50.3978	52.9791	42.4666	45.0036	98.3519	101.44	89.5842	88.9532	44.7233	48.3914	40.3915	44.9305	44.527	91.1947	96.5787	85.0956	92.2561	89.9098	47.5053	49.122	38.3793
9999916	55.264	58.4324	51.095	60.2019	50.4286	97.8232	102.433	90.3315	97.9106	97.7201	51.7195	63.9761	53.8037	49.0922	104.83	100.465	93.5992	86.6702	59.005	61.5623	55.7485	62.8948	54.6568	97.387	101.107	91.7874	96.6925	98.1536	54.9486	67.0156	57.1659	54.3195	103.004	99.287	93.0454	90.2722	53.6704	57.3459	49.8557	57.8112	49.3406	95.7488	103.065	87.8944	95.2582	96.4391	51.1766	63.4257	52.1557
9999917	58.3566	61.1444	54.7562	55.8573	61.8966	90.1581	94.568	86.5313	90.363	89.9358	63.9256	58.9337	52.3076	58.8132	97.2797	92.3028	88.6247	84.4379	55.5819	57.4945	53.0123	51.885	60.7865	89.8732	93.1269	87.0169	89.7783	89.9678	62.4147	53.7981	49.4513	58.4223	95.8942	90.7119	88.8447	85.4041	56.9334	61.2458	51.5941	53.4715	61.832	88.0202	92.6885	84.0679	89.1726	86.9202	65.5388	58.0593	48.0445
9999918	53.3005	52.9836	53.6916	54.8456	50.0739	89.6657	95.7757	82.393	91.5515	87.716	51.3366	54.285	55.3162	46.2259	95.9906	95.6435	83.5437	81.6981	50.4345	51.2692	49.5227	51.2919	48.537	91.8805	97.0752	83.0313	92.6715	91.229	50.5415	51.7465	50.9083	44.5666	99.1595	95.122	86.3652	81.3007	50.7917	52.1177	49.1866	53.0767	47.6048	92.0521	99.7346	84.0634	91.6767	92.43	49.6701	54.5817	51.7497
9999919	40.5333	45.0644	35.6156	37.617	43.8256	88.248	91.4333	85.1225	88.7575	87.7875	46.1389	44.117	30.5298	41.3279	91.2158	91.6901	86.0678	84.2119	39.2618	42.0791	36.205	36.2599	42.6053	89.4569	94.2493	85.0696	90.337	88.5129	44.8178	39.6786	32.4614	40.2673	93.9588	94.5151	86.4438	83.6214	45.9324	51.8157	38.6748	42.5262	50.0517	89.1755	92.7284	85.7561	87.9903	90.3642	55.8891	48.1106	36.2704
9999920	54.3506	59.144	48.4442	50.8989	57.5999	93.094	97.765	86.7346	91.8147	94.4085	63.1191	54.2224	47.4584	49.564	101.49	93.8829	89.2138	83.9376	54.376	59.3661	48.4552	51.815	56.8728	92.7999	98.417	85.7966	92.6474	92.9372	62.2597	56.5677	45.7948	50.8737	100.008	96.6141	87.823	83.9223	54.0635	59.5522	47.997	51.5836	56.6335	97.623	101.69	93.0152	98.535	96.8124	62.4611	55.7271	48.253
	#comments of ICC (reproductibility)
	#first large character means A=All N=nasal T=temporal I=inferior S=superior
	#single large character means mean of 2 or4 vesssels
	#second large chacter means N=nasal T=temporal I=inferior S=superior
	#2nd last small chacter means a=artery v=vein
	#last number means 1:baseline 2:in same day (interphoto) 3:in another day (intervisit) 4:another evaluator with the same picture as baseline (interevaluator)
[truncated: 23 more columns]
